# Supplementary material for: Analysis of genetically driven alternative splicing identifies FBXO38 as a novel COPD susceptibility gene
Source: PLoS Genet. 2019 Jul 3;15(7):e1008229. doi: 10.1371/journal.pgen.1008229 (PMC6634423; doi:10.1371/journal.pgen.1008229)
Supplement: S6 Table — (XLSX) [file pgen.1008229.s006.xlsx]

## Sheet: Supplementary Table 6
SNP	Gene	Locus	COPDGene Blood				GTEX Whole Blood	GTEX Lung	eQTLgen
			beta	tstat	pvalue	FDR	pvalue	pvalue	pvalue	FDR
15:78730313	ENSG00000169684	15q25.1	0.247982	3.39673	0.000762773	0.0695843	-	-	-	-
15:78731149	ENSG00000169684	15q25.1	0.247911	3.39599	0.000764781	0.06967	-	-	-	-
15:78733390	ENSG00000169684	15q25.1	0.253586	3.4921	0.000542496	0.053274	-	-	-	-
15:78733731	ENSG00000169684	15q25.1	0.253584	3.49206	0.000542584	0.0532795	-	-	-	-
15:78735269	ENSG00000169684	15q25.1	0.253586	3.4921	0.000542496	0.053274	-	-	-	-
15:78735438	ENSG00000169684	15q25.1	0.253585	3.49208	0.000542538	0.0532766	-	-	-	-
15:78739763	ENSG00000169684	15q25.1	0.247862	3.39653	0.000763304	0.0696038	-	3.22e-05	-	-
15:78740688	ENSG00000169684	15q25.1	0.250097	3.46058	0.000607674	0.0582167	-	-	-	-
15:78740932	ENSG00000169684	15q25.1	0.25009	3.46047	0.000607923	0.0582339	-	-	-	-
15:78740964	ENSG00000169684	15q25.1	0.25009	3.46047	0.000607923	0.0582339	-	-	-	-
15:78741618	ENSG00000169684	15q25.1	0.253586	3.4921	0.000542496	0.053274	-	-	-	-
15:78742376	ENSG00000169684	15q25.1	0.253586	3.4921	0.000542496	0.053274	-	-	-	-
15:78742579	ENSG00000169684	15q25.1	0.253586	3.4921	0.000542496	0.053274	-	-	-	-
15:78750549	ENSG00000169684	15q25.1	0.262528	3.67217	0.000279216	0.0315264	-	-	-	-
15:78752188	ENSG00000169684	15q25.1	0.248096	3.401	0.000751351	0.0687503	-	3.35e-05	-	-
15:78754102	ENSG00000169684	15q25.1	0.247073	3.41117	0.000724766	0.0669281	-	-	-	-
15:78761414	ENSG00000169684	15q25.1	0.249562	3.41628	0.00071175	0.0659814	-	-	-	-
15:78765122	ENSG00000169684	15q25.1	0.256516	3.5275	0.000477104	0.0481008	-	-	-	-
15:78766250	ENSG00000169684	15q25.1	0.249546	3.39889	0.000756976	0.0691551	-	-	-	-
15:78772676	ENSG00000169684	15q25.1	0.252167	3.45445	0.000621187	0.0592548	-	-	-	-
15:78783277	ENSG00000169684	15q25.1	0.248424	3.35167	0.000893645	0.0780551	-	-	-	-
15:78801394	ENSG00000169684	15q25.1	0.315985	4.47423	1.05e-05	0.0018377	-	-	-	-
15:78802869	ENSG00000169684	15q25.1	-0.320463	-4.56409	7.02e-06	0.00130163	-	-	-	-
15:78803057	ENSG00000188266	15q25.1	-0.243375	-3.39301	0.000772845	0.0701931	-	-	-	-
15:78806023	ENSG00000169684	15q25.1	0.312877	4.46151	1.11e-05	0.00191783	-	2.16e-05	-	-
15:78812098	ENSG00000188266	15q25.1	-0.24626	-3.42298	0.000695007	0.0648287	-	-	-	-
15:78812329	ENSG00000188266	15q25.1	-0.235464	-3.28805	0.00111427	0.0912274	-	-	-	-
15:78814046	ENSG00000169684	15q25.1	-0.309688	-4.42804	1.28e-05	0.00218421	-	-	-	-
15:78814389	ENSG00000188266	15q25.1	-0.249834	-3.49279	0.000541143	0.0531802	-	-	-	-
15:78814567	ENSG00000188266	15q25.1	-0.249906	-3.49414	0.000538515	0.052975	-	-	-	-
15:78814681	ENSG00000188266	15q25.1	-0.236467	-3.30537	0.00104967	0.0871986	-	-	-	-
15:78815298	ENSG00000188266	15q25.1	-0.23673	-3.30836	0.00103887	0.08664	-	-	-	-
15:78816057	ENSG00000169684	15q25.1	0.308255	4.40934	1.39e-05	0.00235675	-	1.37e-05	-	-
15:78817447	ENSG00000188266	15q25.1	-0.251246	-3.51004	0.000508384	0.0506025	-	-	-	-
15:78817929	ENSG00000169684	15q25.1	-0.313021	-4.46871	1.07e-05	0.00186558	-	3.12e-05	-	-
15:78821016	ENSG00000188266	15q25.1	-0.238795	-3.3344	0.000949123	0.0814256	-	-	-	-
15:78822660	ENSG00000188266	15q25.1	-0.239169	-3.34024	0.000930028	0.0802766	-	-	-	-
15:78824924	ENSG00000188266	15q25.1	-0.239309	-3.34419	0.000917283	0.0794633	-	-	-	-
15:78826180	ENSG00000169684	15q25.1	-0.317873	-4.57216	6.77e-06	0.00125892	-	-	-	-
15:78826948	ENSG00000188266	15q25.1	-0.239347	-3.34518	0.000914134	0.0792748	-	-	-	-
15:78828086	ENSG00000169684	15q25.1	0.313079	4.4713	1.06e-05	0.00184854	-	1.36e-05	-	-
15:78829091	ENSG00000188266	15q25.1	-0.242826	-3.38425	0.000797111	0.0717833	-	-	-	-
15:78831624	ENSG00000188266	15q25.1	-0.242831	-3.38431	0.000796926	0.0717686	-	-	-	-
15:78831668	ENSG00000188266	15q25.1	-0.242831	-3.38431	0.000796926	0.0717686	-	-	-	-
15:78831826	ENSG00000188266	15q25.1	-0.242827	-3.38409	0.000797552	0.0718115	-	-	-	-
15:78832832	ENSG00000188266	15q25.1	-0.242835	-3.38385	0.000798241	0.0718658	-	-	-	-
15:78833036	ENSG00000188266	15q25.1	-0.240469	-3.35452	0.000884767	0.0775086	-	-	-	-
15:78833450	ENSG00000188266	15q25.1	-0.247641	-3.41096	0.000725306	0.0669668	-	-	-	-
15:78833453	ENSG00000188266	15q25.1	-0.247782	-3.41265	0.000720975	0.0666507	-	-	-	-
15:78845110	ENSG00000188266	15q25.1	-0.239764	-3.33599	0.000943888	0.0811283	-	-	-	-
15:78849034	ENSG00000169684	15q25.1	0.316369	4.53223	8.09e-06	0.00147665	-	-	-	-
15:78849779	ENSG00000169684	15q25.1	0.310222	4.45371	1.15e-05	0.00197519	-	-	-	-
15:78851615	ENSG00000169684	15q25.1	0.31553	4.5381	7.89e-06	0.00144221	-	3.31e-05	-	-
15:78857939	ENSG00000169684	15q25.1	0.299939	4.2778	2.46e-05	0.00388742	-	2.93e-05	-	-
15:78857986	ENSG00000169684	15q25.1	0.320163	4.59352	6.15e-06	0.00115144	-	2.2e-05	-	-
15:78862064	ENSG00000169684	15q25.1	0.286766	4.10667	5.03e-05	0.00729852	-	1.79e-05	-	-
15:78862453	ENSG00000169684	15q25.1	0.301474	4.34067	1.88e-05	0.00306507	-	-	-	-
15:78865197	ENSG00000169684	15q25.1	0.300076	4.33048	1.96e-05	0.00318947	-	-	-	-
15:78866445	ENSG00000169684	15q25.1	0.299337	4.32223	2.03e-05	0.00329614	-	-	-	-
15:78867482	ENSG00000169684	15q25.1	0.306081	4.43483	1.25e-05	0.00212807	-	3.55e-05	-	-
15:78868636	ENSG00000169684	15q25.1	0.284734	4.0905	5.38e-05	0.00774913	-	1.33e-05	-	-
15:78873993	ENSG00000169684	15q25.1	0.299335	4.32227	2.03e-05	0.00329572	-	-	-	-
15:78877381	ENSG00000169684	15q25.1	0.299812	4.32903	1.97e-05	0.00320748	-	-	-	-
15:78878541	ENSG00000169684	15q25.1	0.299321	4.32211	2.03e-05	0.0032972	-	-	-	-
15:78882925	ENSG00000169684	15q25.1	0.268942	3.87059	0.000130169	0.016719	-	1.61e-05	-	-
15:78886198	ENSG00000169684	15q25.1	0.268601	3.86377	0.000133703	0.0170942	-	1.61e-05	-	-
15:78886947	ENSG00000169684	15q25.1	0.268278	3.85941	0.00013601	0.0173505	-	2.11e-05	-	-
15:78891627	ENSG00000188266	15q25.1	0.232053	3.35415	0.000885915	0.0775786	-	-	-	-
15:78892661	ENSG00000188266	15q25.1	0.230069	3.34875	0.000902806	0.0786005	-	-	-	-
15:78894339	ENSG00000169684	15q25.1	0.28181	4.07757	5.67e-05	0.00811977	-	-	-	-
15:78894759	ENSG00000188266	15q25.1	0.227373	3.31382	0.00101944	0.085648	-	-	-	-
15:78896129	ENSG00000169684	15q25.1	0.276724	3.99583	7.91e-05	0.010899	-	4.85e-06	-	-
15:78898723	ENSG00000169684	15q25.1	0.226583	3.4433	0.000646452	0.0611791	-	2.93e-05	-	-
15:78898932	ENSG00000169684	15q25.1	0.283063	4.10925	4.98e-05	0.00722679	-	-	-	-
15:78899003	ENSG00000169684	15q25.1	0.268222	3.8668	0.000132123	0.0169284	-	2.64e-05	-	-
15:78900647	ENSG00000169684	15q25.1	0.284384	4.12261	4.71e-05	0.00688571	-	3.53e-05	-	-
15:78900701	ENSG00000169684	15q25.1	0.284406	4.1243	4.68e-05	0.0068427	-	2.69e-05	-	-
15:78901113	ENSG00000169684	15q25.1	0.283912	4.11927	4.78e-05	0.00696476	-	2.46e-05	-	-
15:78906177	ENSG00000169684	15q25.1	0.268818	3.86715	0.000131941	0.0169103	-	9.55e-06	-	-
15:78909070	ENSG00000188266	15q25.1	-0.233708	-3.37432	0.00082544	0.0736008	-	-	-	-
15:78911672	ENSG00000080644	15q25.1	0.253977	3.43357	0.000669301	0.0629139	-	-	-	-
15:78911672	ENSG00000169684	15q25.1	0.272603	3.92479	0.000105079	0.0139591	-	-	-	-
15:78914534	ENSG00000080644	15q25.1	0.248698	3.3809	0.000806561	0.0724266	-	-	-	-
15:78914534	ENSG00000169684	15q25.1	0.232964	3.35471	0.000884199	0.0774731	-	1.48e-05	-	-
15:78915872	ENSG00000080644	15q25.1	0.25324	3.43338	0.00066975	0.0629507	-	-	-	-
15:78915872	ENSG00000169684	15q25.1	0.236874	3.40164	0.000749637	0.068616	-	7.92e-06	-	-
15:78922638	ENSG00000169684	15q25.1	0.243715	3.43468	0.000666652	0.0627041	-	6.79e-06	-	-
15:78923987	ENSG00000169684	15q25.1	0.248499	3.49792	0.000531192	0.0524124	-	8.12e-06	-	-
15:78926445	ENSG00000080644	15q25.1	0.252258	3.32791	0.000970778	0.08275	-	-	-	-
15:78926445	ENSG00000169684	15q25.1	0.244858	3.42584	0.000687977	0.0643278	-	-	-	-
15:78936168	ENSG00000169684	15q25.1	0.24096	3.41376	0.00071814	0.066441	-	-	-	-
16:28513403	ENSG00000176476	16p11.2	0.124786	4.00585	7.59e-05	0.0180478	3.79e-06	-	3.27E-310	0
16:28513403	ENSG00000178952	16p11.2	-0.166177	-5.44948	9.72e-08	6e-05	6.48e-25	5.52e-09	3.27E-310	0
16:28513403	ENSG00000196502	16p11.2	0.187704	3.84676	0.000142912	0.0303403	6.08e-08	6.2e-08	-	-
16:28513403	ENSG00000197165	16p11.2	-0.552244	-11.6143	1.72e-26	1.15e-22	5.7e-37	4.64e-05	2.39e-132	0
16:28539848	ENSG00000176476	16p11.2	0.112716	3.75903	0.000200727	0.0393694	3.83e-06	-	3.27E-310	0
16:28539848	ENSG00000178952	16p11.2	-0.180069	-6.22614	1.41e-09	1.3e-06	1.26e-49	4.64e-22	3.27E-310	0
16:28539848	ENSG00000197165	16p11.2	-0.594738	-13.7536	1.58e-34	2.18e-30	3.84e-66	8e-08	6.45e-290	0
16:28587389	ENSG00000176476	16p11.2	0.132257	4.39881	1.46e-05	0.00443665	1.76e-07	-	3.27E-310	0
16:28587389	ENSG00000178952	16p11.2	-0.161281	-5.45488	9.45e-08	5.87e-05	2.09e-36	1.01e-15	3.27E-310	0
16:28587389	ENSG00000196502	16p11.2	0.204738	4.35236	1.78e-05	0.00528377	2.95e-13	2.01e-11	-	-
16:28587389	ENSG00000197165	16p11.2	-0.548745	-12.022	5.53e-28	3.98e-24	8.79e-48	5.51e-06	2.72e-176	0
16:28593347	ENSG00000176476	16p11.2	0.132331	4.40192	1.44e-05	0.00438553	1.76e-07	-	3.27E-310	0
16:28593347	ENSG00000178952	16p11.2	-0.161243	-5.45411	9.49e-08	5.88e-05	2.09e-36	1.01e-15	3.27E-310	0
16:28593347	ENSG00000196502	16p11.2	0.204737	4.35283	1.78e-05	0.00527637	2.95e-13	2.01e-11	-	-
16:28593347	ENSG00000197165	16p11.2	-0.548652	-12.021	5.58e-28	3.98e-24	8.79e-48	5.51e-06	2.57e-176	0
16:28595700	ENSG00000176476	16p11.2	0.132335	4.40209	1.44e-05	0.00438268	1.71e-07	-	3.27E-310	0
16:28595700	ENSG00000178952	16p11.2	-0.161241	-5.45407	9.49e-08	5.88e-05	7.25e-37	2.3e-15	3.27E-310	0
16:28595700	ENSG00000196502	16p11.2	0.204734	4.35279	1.78e-05	0.00527653	1.41e-13	6.5e-12	-	-
16:28595700	ENSG00000197165	16p11.2	-0.548648	-12.021	5.58e-28	3.98e-24	1.67e-48	8.54e-06	3.27e-176	0
4:89765661	ENSG00000138640	4q22.1	0.193598	3.13174	0.00188854	0.0964677	-	-	4.41e-142	0
4:89770909	ENSG00000138640	4q22.1	0.205869	3.37509	0.000823224	0.0518399	-	-	4.06e-173	0
4:89777081	ENSG00000138640	4q22.1	0.206947	3.39204	0.000775512	0.0494955	-	-	5.1e-174	0
4:89853598	ENSG00000138640	4q22.1	0.203243	3.36671	0.000847804	0.0530102	-	-	1.06e-193	0
4:89854167	ENSG00000138640	4q22.1	0.203348	3.36674	0.000847708	0.0530058	-	-	1.55e-194	0
4:89875694	ENSG00000118762	4q22.1	0.184113	3.35473	0.00088412	0.0546721	-	-	-	-
4:89927612	ENSG00000138640	4q22.1	-0.220305	-3.80947	0.00016524	0.0137606	-	-	3.28e-128	0
4:89930392	ENSG00000138640	4q22.1	-0.220733	-3.81982	0.000158732	0.0132775	-	-	4.46e-128	0
4:106520742	ENSG00000138780	4q24	-0.373744	-4.27123	2.53e-05	0.00277442	-	-	3.34e-44	0
4:106523932	ENSG00000138780	4q24	-0.373744	-4.27123	2.53e-05	0.00277442	-	-	2.34e-44	0
4:106527508	ENSG00000138780	4q24	-0.373748	-4.2711	2.53e-05	0.00277551	-	-	1.08e-44	0
4:106531846	ENSG00000138780	4q24	-0.373951	-4.27275	2.51e-05	0.00275891	-	-	5.18e-42	0
4:106556518	ENSG00000138780	4q24	-0.374095	-4.27291	2.51e-05	0.00275735	-	-	2.34e-46	0
4:106575269	ENSG00000138780	4q24	-0.393329	-4.35312	1.78e-05	0.00205634	-	-	1.89e-47	0
4:106593574	ENSG00000138780	4q24	-0.405046	-4.45733	1.13e-05	0.00139391	-	-	3.13e-50	0
4:106622190	ENSG00000138780	4q24	-0.459527	-5.74518	2.04e-08	4.54e-06	-	-	2.19e-55	0
4:106624529	ENSG00000138780	4q24	-0.461742	-5.72949	2.22e-08	4.9e-06	-	-	1.02e-53	0
4:106631870	ENSG00000138780	4q24	-0.461742	-5.72949	2.22e-08	4.9e-06	-	-	1.29e-52	0
4:106632657	ENSG00000138780	4q24	-0.459527	-5.74518	2.04e-08	4.54e-06	-	-	1.46e-54	0
4:106638256	ENSG00000138780	4q24	-0.459527	-5.74518	2.04e-08	4.54e-06	-	-	6.52e-53	0
4:106688904	ENSG00000138780	4q24	-0.459527	-5.74518	2.04e-08	4.54e-06	-	-	4.12e-52	0
4:106729933	ENSG00000138780	4q24	-0.459531	-5.74492	2.04e-08	4.54e-06	-	-	7.74e-53	0
4:106741163	ENSG00000138780	4q24	-0.461742	-5.72949	2.22e-08	4.9e-06	-	-	1.12e-50	0
4:106746012	ENSG00000138780	4q24	-0.459527	-5.74518	2.04e-08	4.54e-06	-	-	9.04e-51	0
4:106755996	ENSG00000138780	4q24	-0.453144	-5.63904	3.6e-08	7.66e-06	-	-	2.95e-49	0
4:106766430	ENSG00000138780	4q24	-0.451097	-5.65373	3.33e-08	7.13e-06	-	-	4.97e-49	0
4:106767741	ENSG00000138780	4q24	-0.482505	-4.82728	2.1e-06	0.000311247	-	-	1.15e-44	0
4:106768598	ENSG00000138780	4q24	-0.454116	-5.63537	3.67e-08	7.79e-06	-	-	3.58e-49	0
4:106796047	ENSG00000138780	4q24	-0.440813	-5.33346	1.76e-07	3.22e-05	-	-	4.44e-45	0
4:106796829	ENSG00000138780	4q24	-0.440978	-5.33375	1.76e-07	3.22e-05	-	-	5.11e-45	0
4:106799316	ENSG00000138780	4q24	-0.440446	-5.32004	1.89e-07	3.43e-05	-	-	7.53e-45	0
4:106808107	ENSG00000138780	4q24	-0.457184	-5.47598	8.47e-08	1.66e-05	-	-	1.48e-48	0
4:106808181	ENSG00000138780	4q24	-0.457167	-5.47501	8.51e-08	1.66e-05	-	-	1.16e-48	0
4:106813309	ENSG00000138780	4q24	-0.431232	-5.15564	4.3e-07	7.32e-05	-	-	3.81e-36	0
4:106814302	ENSG00000138780	4q24	-0.456249	-5.44782	9.8e-08	1.89e-05	-	-	2.52e-42	0
4:106815088	ENSG00000138780	4q24	-0.43487	-5.20254	3.41e-07	5.92e-05	-	-	2.2e-36	0
4:145260495	ENSG00000197465	4q31.21	-0.215423	-3.26136	0.00122112	0.0701374	-	-	-	-
4:145263756	ENSG00000197465	4q31.21	-0.216804	-3.28234	0.00113635	0.0663379	-	-	-	-
4:145264014	ENSG00000197465	4q31.21	-0.216954	-3.28468	0.00112728	0.0659305	-	-	-	-
4:145270867	ENSG00000197465	4q31.21	-0.216978	-3.285	0.00112604	0.065895	-	-	-	-
6:142655490	ENSG00000112414	6q24.1	0.278951	3.96501	8.95e-05	0.00572409	-	-	4.95e-83	0
6:142663177	ENSG00000112414	6q24.1	0.278432	3.95339	9.38e-05	0.00595452	-	-	2.1e-84	0
6:142668901	ENSG00000112414	6q24.1	0.278506	3.9579	9.21e-05	0.00586523	-	-	3.21e-84	0
6:142679572	ENSG00000112414	6q24.1	0.240371	3.51999	0.000490326	0.0240836	-	-	5.91e-79	0
6:142703877	ENSG00000112414	6q24.1	0.232354	3.47791	0.000570992	0.0273208	-	-	1.38e-72	0
6:142707133	ENSG00000112414	6q24.1	0.251568	3.73496	0.000220088	0.012307	-	-	7.01e-81	0
