# Supplementary material for: Analysis of genetically driven alternative splicing identifies FBXO38 as a novel COPD susceptibility gene
Source: PLoS Genet. 2019 Jul 3;15(7):e1008229. doi: 10.1371/journal.pgen.1008229 (PMC6634423; doi:10.1371/journal.pgen.1008229)
Supplement: S7 Table — (XLSX) [file pgen.1008229.s007.xlsx]

## Sheet: Supplementary Table 7
SNP	Cluster	Gene Containing Cluster	Locus	beta	tstat	pvalue	FDR
15:78898932	15:78447617-78449890	ENSG00000166411	15q25.1	-0.242167	-3.618	0.000341942	0.0914827
15:78900647	15:78447617-78449890	ENSG00000166411	15q25.1	-0.241061	-3.59353	0.000374427	0.0979574
15:78900701	15:78447617-78449890	ENSG00000166411	15q25.1	-0.241056	-3.59472	0.000372783	0.0976488
15:78901113	15:78447617-78449890	ENSG00000166411	15q25.1	-0.240957	-3.59516	0.000372169	0.0975258
15:78826180	15:78449504-78449890	ENSG00000166411	15q25.1	-0.269778	-3.77086	0.000191806	0.05893
15:78828086	15:78449504-78449890	ENSG00000166411	15q25.1	0.263684	3.66044	0.000291804	0.0813759
15:78849034	15:78449504-78449890	ENSG00000166411	15q25.1	0.272587	3.79178	0.000176952	0.0551514
15:78849779	15:78449504-78449890	ENSG00000166411	15q25.1	0.266429	3.71773	0.000235016	0.0691756
15:78851615	15:78449504-78449890	ENSG00000166411	15q25.1	0.270046	3.76895	0.000193223	0.0592817
15:78857986	15:78449504-78449890	ENSG00000166411	15q25.1	0.269971	3.7514	0.000206681	0.0626382
15:78867482	15:78449504-78449890	ENSG00000166411	15q25.1	0.259999	3.64325	0.000311219	0.0852409
15:78894339	15:78449504-78449890	ENSG00000166411	15q25.1	0.263178	3.71559	0.000236934	0.0695992
15:78896129	15:78449504-78449890	ENSG00000166411	15q25.1	0.257583	3.6301	0.000326875	0.0885418
15:78898723	15:78449504-78449890	ENSG00000166411	15q25.1	0.288139	4.34976	1.8e-05	0.00814452
15:78898932	15:78449504-78449890	ENSG00000166411	15q25.1	0.269173	3.81036	0.000164671	0.0520478
15:78899003	15:78449504-78449890	ENSG00000166411	15q25.1	0.261022	3.68013	0.000270973	0.0771829
15:78900647	15:78449504-78449890	ENSG00000166411	15q25.1	0.269139	3.80208	0.000170037	0.053452
15:78900701	15:78449504-78449890	ENSG00000166411	15q25.1	0.269244	3.80496	0.000168151	0.0529568
15:78901113	15:78449504-78449890	ENSG00000166411	15q25.1	0.269116	3.8052	0.000167998	0.0529179
15:78911181	15:78449504-78449890	ENSG00000166411	15q25.1	0.251513	3.7316	0.000222921	0.0664684
15:78915864	15:78449504-78449890	ENSG00000166411	15q25.1	0.25281	3.77019	0.000192304	0.0590551
15:78801394	15:78834561-78836532	ENSG00000041357	15q25.1	0.25095	4.52532	8.35e-06	0.00410865
15:78802869	15:78834561-78836532	ENSG00000041357	15q25.1	-0.253956	-4.58935	6.26e-06	0.00316539
15:78806023	15:78834561-78836532	ENSG00000041357	15q25.1	0.248992	4.51773	8.64e-06	0.00423218
15:78814046	15:78834561-78836532	ENSG00000041357	15q25.1	-0.250958	-4.5683	6.89e-06	0.00345201
15:78816057	15:78834561-78836532	ENSG00000041357	15q25.1	0.249939	4.55312	7.37e-06	0.00367593
15:78817929	15:78834561-78836532	ENSG00000041357	15q25.1	-0.251227	-4.55815	7.21e-06	0.00360073
15:78826180	15:78834561-78836532	ENSG00000041357	15q25.1	-0.262881	-4.82621	2.11e-06	0.00118957
15:78828086	15:78834561-78836532	ENSG00000041357	15q25.1	0.258714	4.7158	3.52e-06	0.00189039
15:78849034	15:78834561-78836532	ENSG00000041357	15q25.1	0.255145	4.64984	4.76e-06	0.00247794
15:78849779	15:78834561-78836532	ENSG00000041357	15q25.1	0.255982	4.68554	4.04e-06	0.00213791
15:78851615	15:78834561-78836532	ENSG00000041357	15q25.1	0.2545	4.65498	4.65e-06	0.00242558
15:78857939	15:78834561-78836532	ENSG00000041357	15q25.1	0.241163	4.37376	1.63e-05	0.00744803
15:78857986	15:78834561-78836532	ENSG00000041357	15q25.1	0.256937	4.68146	4.12e-06	0.0021744
15:78862064	15:78834561-78836532	ENSG00000041357	15q25.1	0.240937	4.39383	1.49e-05	0.00688183
15:78862453	15:78834561-78836532	ENSG00000041357	15q25.1	0.25767	4.73098	3.28e-06	0.00177793
15:78865197	15:78834561-78836532	ENSG00000041357	15q25.1	0.256144	4.71124	3.59e-06	0.00192144
15:78866445	15:78834561-78836532	ENSG00000041357	15q25.1	0.255552	4.70262	3.74e-06	0.00198964
15:78867482	15:78834561-78836532	ENSG00000041357	15q25.1	0.2588	4.76569	2.79e-06	0.00153502
15:78868636	15:78834561-78836532	ENSG00000041357	15q25.1	0.238824	4.36609	1.68e-05	0.007671
15:78873993	15:78834561-78836532	ENSG00000041357	15q25.1	0.255543	4.70251	3.74e-06	0.00199035
15:78877381	15:78834561-78836532	ENSG00000041357	15q25.1	0.255584	4.70227	3.75e-06	0.00199231
15:78878541	15:78834561-78836532	ENSG00000041357	15q25.1	0.255527	4.70225	3.75e-06	0.00199241
15:78882925	15:78834561-78836532	ENSG00000041357	15q25.1	0.232624	4.26836	2.56e-05	0.0110625
15:78883813	15:78834561-78836532	ENSG00000041357	15q25.1	-0.237836	-4.01271	7.39e-05	0.0270063
15:78886198	15:78834561-78836532	ENSG00000041357	15q25.1	0.233219	4.2801	2.43e-05	0.0105825
15:78886947	15:78834561-78836532	ENSG00000041357	15q25.1	0.233341	4.28403	2.39e-05	0.0104323
15:78888400	15:78834561-78836532	ENSG00000041357	15q25.1	-0.216864	-3.66345	0.000288527	0.0807335
15:78894339	15:78834561-78836532	ENSG00000041357	15q25.1	0.249735	4.62128	5.42e-06	0.00277901
15:78896129	15:78834561-78836532	ENSG00000041357	15q25.1	0.247205	4.56722	6.92e-06	0.00346718
15:78898723	15:78834561-78836532	ENSG00000041357	15q25.1	0.19199	3.7327	0.00022199	0.0662729
15:78898932	15:78834561-78836532	ENSG00000041357	15q25.1	0.25383	4.71024	3.61e-06	0.0019294
15:78899003	15:78834561-78836532	ENSG00000041357	15q25.1	0.258605	4.79124	2.48e-06	0.00138209
15:78900647	15:78834561-78836532	ENSG00000041357	15q25.1	0.254086	4.70549	3.69e-06	0.00196646
15:78900701	15:78834561-78836532	ENSG00000041357	15q25.1	0.254072	4.70691	3.67e-06	0.00195517
15:78901113	15:78834561-78836532	ENSG00000041357	15q25.1	0.253882	4.70582	3.68e-06	0.00196388
15:78906177	15:78834561-78836532	ENSG00000041357	15q25.1	0.233073	4.27665	2.47e-05	0.0107121
15:78908565	15:78834561-78836532	ENSG00000041357	15q25.1	-0.241885	-3.66324	0.00028875	0.0807788
15:78911181	15:78834561-78836532	ENSG00000041357	15q25.1	0.190027	3.65357	0.000299422	0.0829678
15:78911672	15:78834561-78836532	ENSG00000041357	15q25.1	0.244462	4.49804	9.43e-06	0.00458464
15:78914534	15:78834561-78836532	ENSG00000041357	15q25.1	0.212958	3.93303	0.000101694	0.0349762
15:78915872	15:78834561-78836532	ENSG00000041357	15q25.1	0.219635	4.0436	6.52e-05	0.0243647
15:78922638	15:78834561-78836532	ENSG00000041357	15q25.1	0.233609	4.19431	3.5e-05	0.0144003
15:78923987	15:78834561-78836532	ENSG00000041357	15q25.1	0.239755	4.29631	2.27e-05	0.00997088
15:78926445	15:78834561-78836532	ENSG00000041357	15q25.1	0.239562	4.29376	2.29e-05	0.0100681
15:78936168	15:78834561-78836532	ENSG00000041357	15q25.1	0.244642	4.38689	1.54e-05	0.00707555
15:78719501	15:78839040-78873153	ENSG00000041357	15q25.1	0.202917	3.7908	0.000177622	0.0553283
15:78719832	15:78839040-78873153	ENSG00000041357	15q25.1	0.211151	3.89191	0.000119692	0.0399039
15:78730313	15:78839040-78873153	ENSG00000041357	15q25.1	0.22214	4.13163	4.54e-05	0.0179283
15:78731149	15:78839040-78873153	ENSG00000041357	15q25.1	0.222091	4.13099	4.55e-05	0.017967
15:78733390	15:78839040-78873153	ENSG00000041357	15q25.1	0.221427	4.14163	4.36e-05	0.0173085
15:78733731	15:78839040-78873153	ENSG00000041357	15q25.1	0.221421	4.14151	4.36e-05	0.0173158
15:78735269	15:78839040-78873153	ENSG00000041357	15q25.1	0.221427	4.14163	4.36e-05	0.0173085
15:78735438	15:78839040-78873153	ENSG00000041357	15q25.1	0.221434	4.14176	4.35e-05	0.0173046
15:78739763	15:78839040-78873153	ENSG00000041357	15q25.1	0.221857	4.12786	4.61e-05	0.0181674
15:78740688	15:78839040-78873153	ENSG00000041357	15q25.1	0.222389	4.17817	3.74e-05	0.0152451
15:78740932	15:78839040-78873153	ENSG00000041357	15q25.1	0.222385	4.17808	3.74e-05	0.015249
15:78740964	15:78839040-78873153	ENSG00000041357	15q25.1	0.222385	4.17808	3.74e-05	0.015249
15:78741618	15:78839040-78873153	ENSG00000041357	15q25.1	0.221427	4.14163	4.36e-05	0.0173085
15:78742376	15:78839040-78873153	ENSG00000041357	15q25.1	0.221427	4.14163	4.36e-05	0.0173085
15:78742579	15:78839040-78873153	ENSG00000041357	15q25.1	0.221427	4.14163	4.36e-05	0.0173085
15:78750549	15:78839040-78873153	ENSG00000041357	15q25.1	0.223964	4.2483	2.78e-05	0.0119312
15:78752188	15:78839040-78873153	ENSG00000041357	15q25.1	0.221487	4.12221	4.72e-05	0.0185316
15:78754102	15:78839040-78873153	ENSG00000041357	15q25.1	0.221559	4.16031	4.03e-05	0.0162008
15:78761414	15:78839040-78873153	ENSG00000041357	15q25.1	0.22113	4.10841	5e-05	0.019468
15:78765122	15:78839040-78873153	ENSG00000041357	15q25.1	0.22068	4.11921	4.78e-05	0.0187273
15:78766250	15:78839040-78873153	ENSG00000041357	15q25.1	0.219625	4.05712	6.17e-05	0.0232755
15:78772676	15:78839040-78873153	ENSG00000041357	15q25.1	0.220127	4.0908	5.37e-05	0.0207092
15:78783277	15:78839040-78873153	ENSG00000041357	15q25.1	0.215186	3.93174	0.000102215	0.0351298
15:78801394	15:78839040-78873153	ENSG00000041357	15q25.1	0.237848	4.49685	9.47e-06	0.00460778
15:78802869	15:78839040-78873153	ENSG00000041357	15q25.1	-0.244827	-4.64361	4.9e-06	0.00254222
15:78806023	15:78839040-78873153	ENSG00000041357	15q25.1	0.234296	4.45517	1.14e-05	0.00542132
15:78814046	15:78839040-78873153	ENSG00000041357	15q25.1	-0.240256	-4.58818	6.3e-06	0.00318113
15:78816057	15:78839040-78873153	ENSG00000041357	15q25.1	0.238775	4.56267	7.06e-06	0.00353309
15:78817929	15:78839040-78873153	ENSG00000041357	15q25.1	-0.249757	-4.76544	2.8e-06	0.00153671
15:78826180	15:78839040-78873153	ENSG00000041357	15q25.1	-0.243347	-4.67652	4.22e-06	0.00222147
15:78828086	15:78839040-78873153	ENSG00000041357	15q25.1	0.241136	4.60331	5.88e-06	0.00298648
15:78832349	15:78839040-78873153	ENSG00000041357	15q25.1	0.268119	3.98834	8.15e-05	0.0292565
15:78849034	15:78839040-78873153	ENSG00000041357	15q25.1	0.244838	4.68179	4.11e-06	0.00217148
15:78849779	15:78839040-78873153	ENSG00000041357	15q25.1	0.241983	4.64302	4.91e-06	0.00254804
15:78851615	15:78839040-78873153	ENSG00000041357	15q25.1	0.245202	4.70706	3.66e-06	0.001954
15:78857939	15:78839040-78873153	ENSG00000041357	15q25.1	0.242696	4.63135	5.18e-06	0.00266937
15:78857986	15:78839040-78873153	ENSG00000041357	15q25.1	0.249812	4.77999	2.61e-06	0.00144916
15:78862064	15:78839040-78873153	ENSG00000041357	15q25.1	0.235385	4.50857	8.99e-06	0.00439239
15:78862453	15:78839040-78873153	ENSG00000041357	15q25.1	0.239701	4.60866	5.74e-06	0.00292186
15:78865197	15:78839040-78873153	ENSG00000041357	15q25.1	0.240306	4.63094	5.19e-06	0.00267381
15:78866445	15:78839040-78873153	ENSG00000041357	15q25.1	0.240453	4.63686	5.05e-06	0.00261292
15:78867482	15:78839040-78873153	ENSG00000041357	15q25.1	0.243547	4.69974	3.79e-06	0.00201353
15:78868636	15:78839040-78873153	ENSG00000041357	15q25.1	0.236224	4.53911	7.85e-06	0.00388448
15:78873993	15:78839040-78873153	ENSG00000041357	15q25.1	0.240447	4.63682	5.05e-06	0.00261328
15:78877381	15:78839040-78873153	ENSG00000041357	15q25.1	0.240427	4.63537	5.09e-06	0.00262892
15:78878541	15:78839040-78873153	ENSG00000041357	15q25.1	0.240434	4.63658	5.06e-06	0.00261592
15:78882925	15:78839040-78873153	ENSG00000041357	15q25.1	0.226149	4.35677	1.75e-05	0.00795236
15:78886198	15:78839040-78873153	ENSG00000041357	15q25.1	0.226014	4.35427	1.77e-05	0.00802535
15:78886947	15:78839040-78873153	ENSG00000041357	15q25.1	0.225811	4.35173	1.79e-05	0.00809575
15:78894339	15:78839040-78873153	ENSG00000041357	15q25.1	0.229305	4.44029	1.22e-05	0.00575239
15:78896129	15:78839040-78873153	ENSG00000041357	15q25.1	0.230315	4.45677	1.13e-05	0.00539174
15:78898723	15:78839040-78873153	ENSG00000041357	15q25.1	0.195198	3.99158	8.04e-05	0.0289365
15:78898932	15:78839040-78873153	ENSG00000041357	15q25.1	0.229558	4.45328	1.15e-05	0.00546197
15:78899003	15:78839040-78873153	ENSG00000041357	15q25.1	0.214412	4.13254	4.52e-05	0.0178737
15:78900647	15:78839040-78873153	ENSG00000041357	15q25.1	0.230756	4.46862	1.07e-05	0.00515184
15:78900701	15:78839040-78873153	ENSG00000041357	15q25.1	0.23026	4.46002	1.12e-05	0.0053293
15:78901113	15:78839040-78873153	ENSG00000041357	15q25.1	0.230133	4.45995	1.12e-05	0.00533024
15:78906177	15:78839040-78873153	ENSG00000041357	15q25.1	0.226089	4.35516	1.76e-05	0.00800257
15:78911181	15:78839040-78873153	ENSG00000041357	15q25.1	0.183867	3.70992	0.000242095	0.0708085
15:78911672	15:78839040-78873153	ENSG00000041357	15q25.1	0.221326	4.25874	2.66e-05	0.011477
15:78914534	15:78839040-78873153	ENSG00000041357	15q25.1	0.213091	4.13717	4.44e-05	0.017584
15:78915864	15:78839040-78873153	ENSG00000041357	15q25.1	0.188815	3.83283	0.000150894	0.0482992
15:78915872	15:78839040-78873153	ENSG00000041357	15q25.1	0.214885	4.15461	4.13e-05	0.0165359
15:78922638	15:78839040-78873153	ENSG00000041357	15q25.1	0.203741	3.82054	0.000158289	0.0503065
15:78923987	15:78839040-78873153	ENSG00000041357	15q25.1	0.204138	3.81575	0.000161262	0.0511367
15:78915864	15:79224380-79224714	ENSG00000103811	15q25.1	0.162022	3.72924	0.000224944	0.0669372
15:78944718	15:79224380-79224714	ENSG00000103811	15q25.1	0.165236	3.64766	0.000306121	0.0842022
15:78948319	15:79224380-79224714	ENSG00000103811	15q25.1	0.172752	3.82359	0.000156419	0.0497992
15:78954379	15:79224380-79224714	ENSG00000103811	15q25.1	0.173858	3.84707	0.000142735	0.0461472
15:78956806	15:79224380-79224714	ENSG00000103811	15q25.1	0.174139	3.85308	0.000139419	0.0452494
15:78960529	15:79224380-79224714	ENSG00000103811	15q25.1	0.171531	3.81832	0.000159657	0.0506915
15:78966655	15:79224380-79224714	ENSG00000103811	15q25.1	0.176235	3.90748	0.000112546	0.0379639
15:78967401	15:79224380-79224714	ENSG00000103811	15q25.1	0.176351	3.90948	0.000111658	0.0377188
15:78968179	15:79224380-79224714	ENSG00000103811	15q25.1	0.176425	3.91037	0.000111266	0.0376172
15:78968229	15:79224380-79224714	ENSG00000103811	15q25.1	0.17642	3.91019	0.000111346	0.0376423
15:78969256	15:79224380-79224714	ENSG00000103811	15q25.1	0.176657	3.91412	0.000109623	0.0371791
15:78969385	15:79224380-79224714	ENSG00000103811	15q25.1	0.178477	3.95539	9.3e-05	0.0325099
15:78978364	15:79224380-79224714	ENSG00000103811	15q25.1	0.175441	3.85573	0.000137979	0.0448813
15:78997076	15:79224380-79224714	ENSG00000103811	15q25.1	0.175366	3.78841	0.000179267	0.0557393
15:79019024	15:79224380-79224714	ENSG00000103811	15q25.1	0.17547	3.78889	0.000178936	0.0556504
15:79019610	15:79224380-79224714	ENSG00000103811	15q25.1	0.178868	3.83526	0.000149474	0.0479082
15:79024016	15:79224380-79224714	ENSG00000103811	15q25.1	0.17547	3.78889	0.000178936	0.0556504
16:28513403	16:28603764-28604573	ENSG00000197165	16p11.2	-0.318498	-4.77419	2.69e-06	0.00273732
16:28539848	16:28603764-28604573	ENSG00000197165	16p11.2	-0.325707	-5.15545	4.3e-07	0.000578338
16:28587389	16:28603764-28604573	ENSG00000197165	16p11.2	-0.314312	-4.8755	1.67e-06	0.00182053
16:28593347	16:28603764-28604573	ENSG00000197165	16p11.2	-0.314309	-4.87602	1.66e-06	0.00181724
16:28595700	16:28603764-28604573	ENSG00000197165	16p11.2	-0.314307	-4.87601	1.66e-06	0.00181724
16:28513403	16:28603764-28606688	ENSG00000197165	16p11.2	0.549531	8.41536	1.1e-15	7.9e-12
16:28539848	16:28603764-28606688	ENSG00000197165	16p11.2	0.627209	10.5837	8.14e-23	1.89e-18
16:28587389	16:28603764-28606688	ENSG00000197165	16p11.2	0.568594	9.13578	5.98e-18	7.26e-14
16:28593347	16:28603764-28606688	ENSG00000197165	16p11.2	0.568517	9.1355	5.99e-18	7.26e-14
16:28595700	16:28603764-28606688	ENSG00000197165	16p11.2	0.568513	9.13546	5.99e-18	7.26e-14
16:28513403	16:28603802-28604573	ENSG00000197165	16p11.2	0.543529	8.0382	1.52e-14	9.1e-11
16:28539848	16:28603802-28604573	ENSG00000197165	16p11.2	0.602468	9.69317	8.89e-20	1.42e-15
16:28587389	16:28603802-28604573	ENSG00000197165	16p11.2	0.558789	8.64659	2.13e-16	1.69e-12
16:28593347	16:28603802-28604573	ENSG00000197165	16p11.2	0.558697	8.64602	2.14e-16	1.69e-12
16:28595700	16:28603802-28604573	ENSG00000197165	16p11.2	0.558693	8.64598	2.14e-16	1.69e-12
16:28513403	16:28604889-28606688	ENSG00000197165	16p11.2	0.446144	6.45268	3.78e-10	9.72e-07
16:28539848	16:28604889-28606688	ENSG00000197165	16p11.2	0.496747	7.72336	1.28e-13	6.63e-10
16:28587389	16:28604889-28606688	ENSG00000197165	16p11.2	0.47087	7.12111	6.42e-12	2.38e-08
16:28593347	16:28604889-28606688	ENSG00000197165	16p11.2	0.470904	7.12262	6.35e-12	2.36e-08
16:28595700	16:28604889-28606688	ENSG00000197165	16p11.2	0.470909	7.12274	6.35e-12	2.36e-08
16:28513403	16:28726755-28734485	ENSG00000184110	16p11.2	-0.318291	-4.8941	1.53e-06	0.00168556
16:28539848	16:28726755-28734485	ENSG00000184110	16p11.2	-0.349951	-5.72027	2.33e-08	4.24e-05
16:28587389	16:28726755-28734485	ENSG00000184110	16p11.2	-0.319871	-5.09693	5.74e-07	0.000740395
16:28593347	16:28726755-28734485	ENSG00000184110	16p11.2	-0.319794	-5.09622	5.76e-07	0.000741998
16:28595700	16:28726755-28734485	ENSG00000184110	16p11.2	-0.319789	-5.09615	5.76e-07	0.00074201
16:28513403	16:28732353-28734485	ENSG00000184110	16p11.2	0.394165	5.48869	7.93e-08	0.000126144
16:28539848	16:28732353-28734485	ENSG00000184110	16p11.2	0.438686	6.52399	2.48e-10	6.62e-07
16:28587389	16:28732353-28734485	ENSG00000184110	16p11.2	0.390412	5.63008	3.77e-08	6.53e-05
16:28593347	16:28732353-28734485	ENSG00000184110	16p11.2	0.390324	5.62938	3.79e-08	6.55e-05
16:28595700	16:28732353-28734485	ENSG00000184110	16p11.2	0.390317	5.62928	3.79e-08	6.55e-05
1:2315680	1:1643839-1647785	ENSG00000008128	1p36.32	-0.266563	-4.10938	4.98e-05	0.0257391
1:2316315	1:1643839-1647785	ENSG00000008128	1p36.32	-0.267126	-4.11815	4.8e-05	0.0249689
4:145229710	4:145041741-145059314	ENSG00000250361	4q31.21	0.218755	3.6369	0.000318689	0.0721818
4:145249275	4:145041741-145059314	ENSG00000250361	4q31.21	0.228213	3.8019	0.000170155	0.0439126
4:145257681	4:145041741-145059314	ENSG00000250361	4q31.21	0.237385	3.94779	9.59e-05	0.0278284
4:89882590	4:89319596-89326028	ENSG00000138642	4q22.1	0.272867	3.68963	0.00026142	0.0619483
4:89883112	4:89319596-89326028	ENSG00000138642	4q22.1	0.267995	3.60797	0.000354915	0.0781183
4:89883818	4:89319596-89326028	ENSG00000138642	4q22.1	0.268044	3.60872	0.000353937	0.0779463
4:89885988	4:89319596-89326028	ENSG00000138642	4q22.1	0.268075	3.60928	0.000353204	0.0778404
4:89886297	4:89319596-89326028	ENSG00000138642	4q22.1	0.268078	3.60935	0.000353108	0.0778297
4:89892798	4:89319596-89326028	ENSG00000138642	4q22.1	-0.323326	-4.26302	2.62e-05	0.00935502
4:89896036	4:89319596-89326028	ENSG00000138642	4q22.1	-0.318678	-4.2283	3.03e-05	0.010541
4:89900452	4:89319596-89326028	ENSG00000138642	4q22.1	-0.325352	-4.35064	1.8e-05	0.00685686
4:89900729	4:89319596-89326028	ENSG00000138642	4q22.1	-0.326343	-4.34892	1.81e-05	0.00689825
4:89906750	4:89319596-89326028	ENSG00000138642	4q22.1	-0.324147	-4.33883	1.89e-05	0.00716507
4:89907604	4:89319596-89326028	ENSG00000138642	4q22.1	-0.319029	-4.25178	2.74e-05	0.00972661
4:89921288	4:89319596-89326028	ENSG00000138642	4q22.1	-0.293688	-3.9373	0.0001	0.0287472
4:89931070	4:89319596-89326028	ENSG00000138642	4q22.1	-0.301517	-4.04155	6.57e-05	0.0204288
4:90000860	4:89319596-89326028	ENSG00000138642	4q22.1	-0.261107	-3.53135	0.000470459	0.095852
4:90011642	4:89319596-89326028	ENSG00000138642	4q22.1	-0.263708	-3.57533	0.00040043	0.0854913
5:147790860	5:147790328-147790643	ENSG00000145868	5q32	-0.295889	-3.99065	8.07e-05	0.0220509
5:147790860	5:147790328-147793699	ENSG00000145868	5q32	0.465652	6.6088	1.5e-10	1.56e-07
5:147836609	5:147790328-147793699	ENSG00000145868	5q32	-0.270801	-3.8046	0.00016839	0.0405066
5:147836880	5:147790328-147793699	ENSG00000145868	5q32	-0.264854	-3.73317	0.000221595	0.0506327
5:147839537	5:147790328-147793699	ENSG00000145868	5q32	0.27017	3.79641	0.000173809	0.0415594
5:147842880	5:147790328-147793699	ENSG00000145868	5q32	0.269855	3.79068	0.000177703	0.042298
5:147843267	5:147790328-147793699	ENSG00000145868	5q32	0.269704	3.78588	0.000181024	0.0429334
5:147847273	5:147790328-147793699	ENSG00000145868	5q32	0.445628	6.29205	9.65e-10	8.87e-07
5:147847788	5:147790328-147793699	ENSG00000145868	5q32	0.260572	3.62833	0.000329039	0.069405
5:147848890	5:147790328-147793699	ENSG00000145868	5q32	0.26056	3.62814	0.00032927	0.0694425
5:147849531	5:147790328-147793699	ENSG00000145868	5q32	0.262312	3.64468	0.000309559	0.0661665
5:147849635	5:147790328-147793699	ENSG00000145868	5q32	0.262319	3.64479	0.000309427	0.0661448
5:147849759	5:147790328-147793699	ENSG00000145868	5q32	0.262297	3.64451	0.000309751	0.0661984
5:147851270	5:147790328-147793699	ENSG00000145868	5q32	0.260927	3.61588	0.000344642	0.0718935
5:147790860	5:147790801-147793699	ENSG00000145868	5q32	-0.412513	-5.67164	3.03e-08	2.04e-05
5:147836609	5:147790801-147793699	ENSG00000145868	5q32	0.298438	4.13961	4.39e-05	0.0133116
5:147836880	5:147790801-147793699	ENSG00000145868	5q32	0.295904	4.12004	4.76e-05	0.0142768
5:147838844	5:147790801-147793699	ENSG00000145868	5q32	-0.281454	-3.94089	9.86e-05	0.0260808
5:147839537	5:147790801-147793699	ENSG00000145868	5q32	-0.296701	-4.11545	4.85e-05	0.0144977
5:147840112	5:147790801-147793699	ENSG00000145868	5q32	-0.281109	-3.93592	0.00010053	0.0265077
5:147840828	5:147790801-147793699	ENSG00000145868	5q32	-0.275584	-3.83167	0.000151577	0.037162
5:147840830	5:147790801-147793699	ENSG00000145868	5q32	-0.275599	-3.83187	0.000151462	0.0371427
5:147842353	5:147790801-147793699	ENSG00000145868	5q32	-0.278569	-3.91575	0.000108919	0.0282986
5:147842880	5:147790801-147793699	ENSG00000145868	5q32	-0.296063	-4.10496	5.07e-05	0.0149863
5:147843267	5:147790801-147793699	ENSG00000145868	5q32	-0.295352	-4.09179	5.35e-05	0.015653
5:147844392	5:147790801-147793699	ENSG00000145868	5q32	-0.279818	-3.91381	0.00010976	0.0284627
5:147845815	5:147790801-147793699	ENSG00000145868	5q32	-0.275008	-3.81727	0.000160311	0.0388952
5:147846403	5:147790801-147793699	ENSG00000145868	5q32	-0.27388	-3.8011	0.000170687	0.0409454
5:147846707	5:147790801-147793699	ENSG00000145868	5q32	-0.278559	-3.77799	0.000186614	0.0440527
5:147847273	5:147790801-147793699	ENSG00000145868	5q32	-0.418185	-5.75838	1.9e-08	1.33e-05
5:147847788	5:147790801-147793699	ENSG00000145868	5q32	-0.286841	-3.94182	9.82e-05	0.0260004
5:147848646	5:147790801-147793699	ENSG00000145868	5q32	-0.271145	-3.76281	0.000197834	0.0462016
5:147848890	5:147790801-147793699	ENSG00000145868	5q32	-0.286815	-3.94143	9.83e-05	0.0260331
5:147849531	5:147790801-147793699	ENSG00000145868	5q32	-0.290928	-3.99087	8.07e-05	0.0220347
5:147849635	5:147790801-147793699	ENSG00000145868	5q32	-0.290911	-3.99063	8.08e-05	0.0220516
5:147849759	5:147790801-147793699	ENSG00000145868	5q32	-0.290906	-3.9906	8.08e-05	0.022053
5:147851270	5:147790801-147793699	ENSG00000145868	5q32	-0.289334	-3.95829	9.19e-05	0.0246055
5:147852612	5:147790801-147793699	ENSG00000145868	5q32	-0.268303	-3.70737	0.00024444	0.0547385
5:147854970	5:147790801-147793699	ENSG00000145868	5q32	-0.264366	-3.65072	0.000302633	0.0649823
5:147688568	5:147813300-147817474	-	5q32	-0.243039	-3.63288	0.000323501	0.0685368
5:147689014	5:147813300-147817474	-	5q32	-0.239781	-3.53077	0.000471462	0.0912698
5:147689446	5:147813300-147817474	-	5q32	-0.238729	-3.52214	0.000486513	0.0934602
5:147693202	5:147813300-147817474	-	5q32	-0.238664	-3.52127	0.000488055	0.0936934
5:147693423	5:147813300-147817474	-	5q32	-0.238672	-3.52142	0.000487797	0.0936554
5:147694044	5:147813300-147817474	-	5q32	-0.239109	-3.52674	0.000478439	0.0922469
5:147696850	5:147813300-147817474	-	5q32	-0.238606	-3.52051	0.000489408	0.0938702
5:147711496	5:147813300-147817474	-	5q32	-0.238277	-3.51763	0.000494565	0.0946118
5:147713645	5:147813300-147817474	-	5q32	-0.238233	-3.51719	0.000495353	0.094714
5:147713980	5:147813300-147817474	-	5q32	-0.238233	-3.51719	0.000495353	0.094714
5:147717357	5:147813300-147817474	-	5q32	-0.238233	-3.51717	0.000495387	0.0947173
5:147722316	5:147813300-147817474	-	5q32	-0.238233	-3.51719	0.000495353	0.094714
5:147722485	5:147813300-147817474	-	5q32	-0.238233	-3.51719	0.000495353	0.094714
5:147723247	5:147813300-147817474	-	5q32	-0.238821	-3.51742	0.000494939	0.09466
5:147723293	5:147813300-147817474	-	5q32	-0.239249	-3.5227	0.000485517	0.0933022
5:147724086	5:147813300-147817474	-	5q32	-0.244851	-3.6673	0.000284373	0.0618295
5:147724714	5:147813300-147817474	-	5q32	-0.238233	-3.51719	0.000495353	0.094714
5:147725081	5:147813300-147817474	-	5q32	-0.238235	-3.51721	0.000495323	0.094714
5:147725630	5:147813300-147817474	-	5q32	-0.238228	-3.51708	0.000495542	0.0947322
5:147731177	5:147813300-147817474	-	5q32	-0.238252	-3.51718	0.00049537	0.094715
5:147731784	5:147813300-147817474	-	5q32	-0.239749	-3.53001	0.000472772	0.0914295
5:147733122	5:147813300-147817474	-	5q32	-0.238255	-3.51709	0.000495522	0.0947305
5:147738138	5:147813300-147817474	-	5q32	-0.238272	-3.51682	0.000496015	0.0948022
5:147744030	5:147813300-147817474	-	5q32	-0.249089	-3.69077	0.000260298	0.0576373
5:147748629	5:147813300-147817474	-	5q32	-0.238266	-3.51654	0.000496519	0.094873
5:147750725	5:147813300-147817474	-	5q32	-0.238303	-3.5143	0.000500572	0.0954385
5:147755119	5:147813300-147817474	-	5q32	-0.246415	-3.70526	0.00024641	0.0550875
5:147757920	5:147813300-147817474	-	5q32	-0.238249	-3.51705	0.000495599	0.0947408
5:147758829	5:147813300-147817474	-	5q32	-0.238244	-3.5171	0.000495519	0.0947305
5:147759545	5:147813300-147817474	-	5q32	-0.238241	-3.51707	0.000495565	0.0947355
5:147760482	5:147813300-147817474	-	5q32	-0.238331	-3.51789	0.000494094	0.0945649
5:147761285	5:147813300-147817474	-	5q32	-0.23825	-3.51472	0.000499816	0.0953303
5:147763751	5:147813300-147817474	-	5q32	-0.233018	-3.53614	0.000462309	0.0899826
5:147765660	5:147813300-147817474	-	5q32	-0.23228	-3.53305	0.000467553	0.0907077
5:147773318	5:147813300-147817474	-	5q32	-0.237732	-3.54603	0.000445899	0.0874182
5:147774662	5:147813300-147817474	-	5q32	-0.237732	-3.54603	0.000445899	0.0874182
5:147775497	5:147813300-147817474	-	5q32	-0.22975	-3.51324	0.000502512	0.0956997
5:147776126	5:147813300-147817474	-	5q32	-0.22975	-3.51324	0.000502512	0.0956997
5:147776798	5:147813300-147817474	-	5q32	-0.2377	-3.5454	0.00044694	0.0875733
5:147779752	5:147813300-147817474	-	5q32	-0.229778	-3.51384	0.000501408	0.0955515
5:147779935	5:147813300-147817474	-	5q32	-0.229778	-3.51384	0.000501408	0.0955515
5:147781732	5:147813300-147817474	-	5q32	-0.23773	-3.54596	0.000446022	0.0874364
5:147784639	5:147813300-147817474	-	5q32	-0.229775	-3.51391	0.000501283	0.0955347
5:147784727	5:147813300-147817474	-	5q32	-0.229781	-3.51396	0.000501199	0.095525
5:147785158	5:147813300-147817474	-	5q32	-0.237766	-3.54647	0.000445179	0.087321
5:147785214	5:147813300-147817474	-	5q32	-0.237732	-3.54603	0.000445899	0.0874182
5:147787633	5:147813300-147817474	-	5q32	-0.229776	-3.51408	0.000500985	0.0954961
5:147788438	5:147813300-147817474	-	5q32	-0.237738	-3.54611	0.00044578	0.0874019
5:147791141	5:147813300-147817474	-	5q32	-0.237737	-3.54607	0.00044584	0.0874116
5:147791199	5:147813300-147817474	-	5q32	-0.237737	-3.54607	0.00044584	0.0874116
5:147791214	5:147813300-147817474	-	5q32	-0.229773	-3.51411	0.000500916	0.0954902
5:147791355	5:147813300-147817474	-	5q32	-0.229781	-3.51424	0.000500683	0.0954549
5:147792950	5:147813300-147817474	-	5q32	-0.237733	-3.546	0.00044595	0.0874261
5:147793406	5:147813300-147817474	-	5q32	-0.229763	-3.51398	0.000501163	0.0955209
5:147794408	5:147813300-147817474	-	5q32	-0.237731	-3.546	0.000445954	0.0874261
5:147794582	5:147813300-147817474	-	5q32	-0.237732	-3.54603	0.000445899	0.0874182
5:147797539	5:147813300-147817474	-	5q32	-0.229758	-3.51395	0.000501208	0.0955256
5:147799502	5:147813300-147817474	-	5q32	-0.229685	-3.5132	0.000502578	0.0957092
5:147803207	5:147813300-147817474	-	5q32	-0.229538	-3.51156	0.00050558	0.0961687
5:147803557	5:147813300-147817474	-	5q32	-0.229377	-3.50812	0.000511939	0.0971123
5:147804070	5:147813300-147817474	-	5q32	-0.23779	-3.54668	0.000444846	0.0872766
5:147805817	5:147813300-147817474	-	5q32	-0.229396	-3.51019	0.000508103	0.09655
5:147811465	5:147813300-147817474	-	5q32	-0.237825	-3.54663	0.000444924	0.0872889
5:147811566	5:147813300-147817474	-	5q32	-0.237798	-3.54651	0.000445126	0.0873169
5:147812901	5:147813300-147817474	-	5q32	-0.229042	-3.50598	0.000515911	0.0976984
5:147819366	5:147813300-147817474	-	5q32	-0.228643	-3.50256	0.000522346	0.0986306
5:147819703	5:147813300-147817474	-	5q32	-0.237852	-3.547	0.000444329	0.0871961
5:147820207	5:147813300-147817474	-	5q32	-0.228435	-3.4995	0.000528178	0.099456
5:147820345	5:147813300-147817474	-	5q32	-0.237762	-3.54541	0.000446919	0.0875701
5:147821469	5:147813300-147817474	-	5q32	-0.237778	-3.54562	0.000446573	0.0875211
5:147822135	5:147813300-147817474	-	5q32	-0.228389	-3.50037	0.000526517	0.0992248
5:147824413	5:147813300-147817474	-	5q32	-0.237831	-3.54699	0.000444346	0.0871965
5:147825345	5:147813300-147817474	-	5q32	-0.237829	-3.547	0.000444331	0.0871961
5:147825439	5:147813300-147817474	-	5q32	-0.237829	-3.547	0.000444331	0.0871961
5:147825590	5:147813300-147817474	-	5q32	-0.237838	-3.54711	0.00044414	0.087171
5:147825617	5:147813300-147817474	-	5q32	-0.237815	-3.54672	0.000444776	0.0872658
5:147826734	5:147813300-147817474	-	5q32	-0.237816	-3.54686	0.000444559	0.0872332
5:147827667	5:147813300-147817474	-	5q32	-0.237916	-3.62182	0.000337123	0.0707387
5:147832056	5:147813300-147817474	-	5q32	-0.236074	-3.51825	0.000493442	0.0944695
5:147832428	5:147813300-147817474	-	5q32	-0.235705	-3.5895	0.000380036	0.0775963
5:147832486	5:147813300-147817474	-	5q32	-0.236063	-3.51809	0.000493727	0.0945127
5:147832571	5:147813300-147817474	-	5q32	-0.236592	-3.60129	0.000363827	0.0751002
5:147833281	5:147813300-147817474	-	5q32	-0.240576	-3.65491	0.00029792	0.0641617
5:147835110	5:147813300-147817474	-	5q32	-0.245296	-3.72342	0.000229986	0.0522042
5:147835365	5:147813300-147817474	-	5q32	-0.278141	-4.24916	2.77e-05	0.00899166
5:147835912	5:147813300-147817474	-	5q32	-0.250912	-3.83085	0.000152066	0.037243
5:156928008	5:156714117-156715621	ENSG00000055163	5q33.3	0.370219	3.78535	0.000181396	0.0430067
5:156928008	5:156957891-156964921	ENSG00000135074	5q33.3	0.297804	4.44496	1.19e-05	0.00431459
